# Supplementary material for: Characterizing Effects of Microbial Biostimulants and Whole-Soil Inoculums for Native Plant Revegetation
Source: Microorganisms. 2022 Dec 24;11(1):55. doi: 10.3390/microorganisms11010055 (PMC9867050; doi:10.3390/microorganisms11010055)
Supplement: Supplementary file 1 [file microorganisms-11-00055-s001.zip]

Archive with 1 entries (1 files):
- microorganisms-2114757-supplementary.pdf
